# Supplementary material for: Coronary Artery Calcification in Patients with Radiographic Axial Spondyloarthritis: A Comparative Study with Matched Controls in Southwestern Sweden
Source: J Cardiovasc Dev Dis. 2025 Aug 12;12(8):305. doi: 10.3390/jcdd12080305 (PMC12387049; doi:10.3390/jcdd12080305)
Supplement: Supplementary file 1 [file jcdd-12-00305-s001.zip]

Archive with 1 entries (1 files):
- jcdd-3703615-supplementary.pdf
